# Supplementary material for: Human amnion mesenchymal stem cells promote endometrial repair via paracrine, preferentially than transdifferentiation
Source: Cell Commun Signal. 2024 May 31;22:301. doi: 10.1186/s12964-024-01656-0 (PMC11140932; doi:10.1186/s12964-024-01656-0)
Supplement: Supplementary file 2 — Supplementary Material 2: CK19 [file 12964_2024_1656_MOESM2_ESM.zip]

Archive with 14 entries (14 files):
- CK19/CK19 -2 _20240130_192628_00.00_8bit(2).tif
- CK19/CK19.doc
- CK19/CK19.pdf
- CK19/CK19_2 -20240130_192628_00.02_8bit.tif
- CK19/CK19_3_ 20240206_172925_00.00_8bit (1).tif
- CK19/CK19_3_ 20240206_172925_00.00_8bit (2).tif
- CK19/CK19-1 _20240201_164602_00.01_8bit(1).tif
- CK19/CK19-1 _20240201_164602_00.01_8bit.tif
- CK19/GAPDH_1 20240129_182800_00.02_8bit.tif
- CK19/GAPDH_3 _20240204_213027_00.00_8bit (1).tif
- CK19/GAPDH_3 _20240204_213027_00.00_8bit (2).tif
- CK19/GAPDH-1 _20240129_182800_00.02_8bit(1).tif
- CK19/GAPDH-2_20240131_151448_00.03_8bit(0 (2).tif
- CK19/GAPDH-2_20240131_151448_00.03_8bit(0).tif
