# Supplementary material for: Human amnion mesenchymal stem cells promote endometrial repair via paracrine, preferentially than transdifferentiation
Source: Cell Commun Signal. 2024 May 31;22:301. doi: 10.1186/s12964-024-01656-0 (PMC11140932; doi:10.1186/s12964-024-01656-0)
Supplement: Supplementary file 3 — Supplementary Material 3: Collagen I [file 12964_2024_1656_MOESM3_ESM.zip]

Archive with 15 entries (15 files):
- Collagen I/~$llagen.doc
- Collagen I/COLLA_2_20240226_184449_01.37_8bit (1).tif
- Collagen I/COLLA_2_20240226_184449_01.37_8bit (2).tif
- Collagen I/COLLA_3_20240227_155231_00.04_8bit(0).tif
- Collagen I/COLLA_3_20240227_155231_00.04_8bit(1).tif
- Collagen I/COLLA-1_20240204_111448_01.00_8bit(0).tif
- Collagen I/COLLA-1_20240204_111448_01.00_8bit(1).tif
- Collagen I/CollagenI.doc
- Collagen I/CollagenI.pdf
- Collagen I/GAPDH_2_20240227_215705_00.01_8bit (1).tif
- Collagen I/GAPDH_2_20240227_215705_00.01_8bit (2).tif
- Collagen I/GAPDH_3_20240225_203934_00.00_8bit (1).tif
- Collagen I/GAPDH_3_20240225_203934_00.00_8bit (2).tif
- Collagen I/GAPDH-1_2_20240204_212713_00.00_8bit(0).tif
- Collagen I/GAPDH-1_2_20240204_212713_00.00_8bit(1).tif
