# Supplementary material for: Human amnion mesenchymal stem cells promote endometrial repair via paracrine, preferentially than transdifferentiation
Source: Cell Commun Signal. 2024 May 31;22:301. doi: 10.1186/s12964-024-01656-0 (PMC11140932; doi:10.1186/s12964-024-01656-0)
Supplement: Supplementary file 4 — Supplementary Material 4: E-cad [file 12964_2024_1656_MOESM4_ESM.zip]

Archive with 14 entries (14 files):
- E-cad/E_cad_1 20240129_191620_03.00_8(1)bit.tif
- E-cad/E_cad_2 20240129_192234_03.00_8bit(2).tif
- E-cad/E_cad_2 20240129_192234_03.00_8bit.tif
- E-cad/E-cad.doc
- E-cad/E-cad.pdf
- E-cad/E-cad-1 20240129_191620_03.00_8bit.tif
- E-cad/E-cad-3_ 20240204_112040_01.00_8bit(0).tif
- E-cad/E-cad-3_ 20240204_112040_01.00_8bit(1).tif
- E-cad/GAPDH_1 20240129_182800_00.02_8bit(1).tif
- E-cad/GAPDH_1 20240129_182800_00.02_8bit.tif
- E-cad/GAPDH_2 20240131_151448_00.03_8bit(0) (2).tif
- E-cad/GAPDH_2 20240131_151448_00.03_8bit(0).tif
- E-cad/GAPDH-3 _20240204_213027_00.00_8bit (2).tif
- E-cad/GAPDH-3_ 20240204_213027_00.00_8bit (1).tif
