# Supplementary material for: Human amnion mesenchymal stem cells promote endometrial repair via paracrine, preferentially than transdifferentiation
Source: Cell Commun Signal. 2024 May 31;22:301. doi: 10.1186/s12964-024-01656-0 (PMC11140932; doi:10.1186/s12964-024-01656-0)
Supplement: Supplementary file 5 — Supplementary Material 5: FN [file 12964_2024_1656_MOESM5_ESM.zip]

Archive with 14 entries (14 files):
- FN/FN.doc
- FN/FN.pdf
- FN/FN_2_20240226_182046_00.00_8bit (1).tif
- FN/FN_2_20240226_182046_00.00_8bit (2).tif
- FN/FN_3_20240227_160107_00.00_8bit (1).tif
- FN/FN_3_20240227_160107_00.00_8bit (2).tif
- FN/FN-1_20240205_181055_00.00_8bit (1).tif
- FN/FN-1_20240205_181055_00.00_8bit (2).tif
- FN/GAPDH_2_20240225_203934_00.00_8bit (1).tif
- FN/GAPDH_2_20240225_203934_00.00_8bit (2).tif
- FN/GAPDH_3_20240227_215556_00.02_8bit (1).tif
- FN/GAPDH_3_20240227_215556_00.02_8bit (2).tif
- FN/GAPDH-1_2_20240204_212713_00.00_8bit(0).tif
- FN/GAPDH-1_2_20240204_212713_00.00_8bit(1).tif
