# Supplementary material for: Human amnion mesenchymal stem cells promote endometrial repair via paracrine, preferentially than transdifferentiation
Source: Cell Commun Signal. 2024 May 31;22:301. doi: 10.1186/s12964-024-01656-0 (PMC11140932; doi:10.1186/s12964-024-01656-0)
Supplement: Supplementary file 6 — Supplementary Material 6: Vimentin [file 12964_2024_1656_MOESM6_ESM.zip]

Archive with 14 entries (14 files):
- Vimentin/GAPDH_-1_20240204_213027_00.00_8bit (1).tif
- Vimentin/GAPDH_-1_20240204_213027_00.00_8bit (2).tif
- Vimentin/GAPDH_2_20240227_215957_00.02_8bit (1).tif
- Vimentin/GAPDH_2_20240227_215957_00.02_8bit (2).tif
- Vimentin/GAPDH_3_20240225_204054_00.00_8bit (1).tif
- Vimentin/GAPDH_3_20240225_204054_00.00_8bit (2).tif
- Vimentin/VIM_1_H_20240205_181401_00.00_8bit(0).tif
- Vimentin/VIM_1_H_20240205_181401_00.00_8bit(1).tif
- Vimentin/Vimentin.doc
- Vimentin/Vimentin.pdf
- Vimentin/VIMENTIN_2_20240226_185307_00.01_8bit (1).tif
- Vimentin/VIMENTIN_2_20240226_185307_00.01_8bit (2).tif
- Vimentin/VIMENTIN_3_20240226_182346_00.00_8bit (1).tif
- Vimentin/VIMENTIN_3_20240226_182346_00.00_8bit (2).tif
